# Supplementary material for: Ethanol Coupling Reactions over MgO–Al2O3 Mixed Oxide-Based Catalysts for Producing Biofuel Additives
Source: Molecules. 2023 Apr 28;28(9):3788. doi: 10.3390/molecules28093788 (PMC10180391; doi:10.3390/molecules28093788)
Supplement: Supplementary file 1 [file molecules-28-03788-s001.zip]

Archive with 1 entries (1 files):
- molecules-2340650-supplementary.pdf
